# Supplementary material for: Sporopollenin Capsules as Biomimetic Templates for the Synthesis of Hydroxyapatite and β-TCP
Source: Biomimetics (Basel). 2024 Mar 4;9(3):159. doi: 10.3390/biomimetics9030159 (PMC10968355; doi:10.3390/biomimetics9030159)
Supplement: Supplementary file 1 [file biomimetics-09-00159-s001.zip]

Archive with 1 entries (1 files):
- biomimetics-2845702-supplementary.pdf
